# Supplementary material for: Parasites of the hermit crab Pagurus hirsutiusculus; distribution, prevalence, and thermal ecology
Source: PLoS One. 2025 Nov 19;20(11):e0335145. doi: 10.1371/journal.pone.0335145 (PMC12629492; doi:10.1371/journal.pone.0335145)
Supplement: S3 Table — (XLSX) [file pone.0335145.s010.xlsx]

## Sheet: Table S2
Sample ID	BOLD Process ID	Field ID	GenBank Accession	Museum Accession	Voucher Location	Voucher Type	Morphological Identification	Genetic Identification	BOLD BIN	Sequence success/fail	Seq Length	Collection Date	Collectors	Collection Date	Country/Ocean	State/Province	Region	Sector	Exact Site	Lat	Lon	Habitat	Sampling Protocol	Collection Notes	Site Code	Notes	Associated Taxa	Associated Specimens	Phylum	Class	Order	Family	Subfamily	Tribe	Genus	Species	Subspecies	Identifier
BHAK-09201	BHAK5679-20	AG001a	PQ137795				Pagurus hirsutiusculus	Pagurus hirsutiusculus	BOLD:AAF9920	success	658[0n]	2019-06-20	Alyssa Gehman	2019-06-20	Canada	British Columbia	Central Coast	Calvert Island	Meay Channel	51.663	-128.098	rocky intertidal	hand collected						Arthropoda	Malacostraca	Decapoda	Paguridae			Pagurus	Pagurus hirsutiusculus		Alyssa Gehman
BHAK-09203	BHAK5681-20	AG002a	PQ137824				Pagurus hirsutiusculus	Pagurus hirsutiusculus	BOLD:AAF9920	success	658[0n]	2019-06-20	Alyssa Gehman	2019-06-20	Canada	British Columbia	Central Coast	Calvert Island	Meay Channel	51.663	-128.098	rocky intertidal	hand collected						Arthropoda	Malacostraca	Decapoda	Paguridae			Pagurus	Pagurus hirsutiusculus		Alyssa Gehman
BHAK-09207	BHAK5684-20	AG003a	PQ137813				Pagurus hirsutiusculus	Pagurus hirsutiusculus	BOLD:AAF9920	success	633[0n]	2019-06-20	Alyssa Gehman	2019-06-20	Canada	British Columbia	Central Coast	Calvert Island	Meay Channel	51.663	-128.098	rocky intertidal	hand collected						Arthropoda	Malacostraca	Decapoda	Paguridae			Pagurus	Pagurus hirsutiusculus		Alyssa Gehman
BHAK-09208	BHAK5686-20	AG004a	PQ137827				Pagurus hirsutiusculus	Pagurus hirsutiusculus	BOLD:AAF9920	success	654[0n]	2019-06-20	Alyssa Gehman	2019-06-20	Canada	British Columbia	Central Coast	Calvert Island	Meay Channel	51.663	-128.098	rocky intertidal	hand collected						Arthropoda	Malacostraca	Decapoda	Paguridae			Pagurus	Pagurus hirsutiusculus		Alyssa Gehman
BHAK-09212	BHAK5985-21	BHAK-09212	PQ137820	S010000	University of British Columbia, Beaty Biodiversity Museum	Specimen voucher	Pagurus hirsutiusculus	Pagurus hirsutiusculus	BOLD:AAF9920	success	468[0n]	2021-02-11	Alyssa Gehman	2021-02-11	Canada	British Columbia	Central Coast	Calvert Island	Pruth Bay	51.656	-128.13	intertidal, sheltered bay	hand collected				Parasite: Eremitione giardi	Parasite: BHAK-09213	Arthropoda	Malacostraca	Decapoda	Paguridae			Pagurus	Pagurus hirsutiusculus		Alyssa Gehman
BHAK-09591	BHAK5989-21	BHAK-09591	PQ137803	S010001	University of British Columbia, Beaty Biodiversity Museum	Specimen voucher	Pagurus hirsutiusculus	Pagurus hirsutiusculus	BOLD:AAF9920	success	499[0n]	2021-02-13	Alyssa Gehman	2021-02-13	Canada	British Columbia	Central Coast	Calvert Island	Pruth Bay	51.656	-128.13	intertidal, sheltered bay	hand collected				Parasite: Peltogaster	Parasite: BHAK-09594	Arthropoda	Malacostraca	Decapoda	Paguridae			Pagurus	Pagurus hirsutiusculus		Alyssa Gehman
BHAK-09587	BHAK5992-21	BHAK-09587	PQ137819				Eremitione	Unknown species	BOLD:ABA9934	success	658[0n]	2021-02-13	Alyssa Gehman	2021-02-13	Canada	British Columbia	Central Coast	Calvert Island	Pruth Bay	51.656	-128.13	intertidal, sheltered bay	hand collected				Host:Pagurus hirsutiusculus	Host:BHAK-09592	Arthropoda	Malacostraca	Isopoda	Bopyridae	Pseudioninae		Eremitione			Alyssa Gehman
BHAK-09213	BHAK5984-21	BHAK-09213	PQ137812		Hakai Institute	E-Vouchered:DNA/Tissue+Photo	Eremitione	Unknown species	BOLD:ABA9934	success	573[0n]	2021-02-11	Alyssa Gehman	2021-02-11	Canada	British Columbia	Central Coast	Calvert Island	Pruth Bay	51.656	-128.13	intertidal, sheltered bay	hand collected				Host:Pagurus hirsutiusculus	Host:BHAK-09212	Arthropoda	Malacostraca	Isopoda	Bopyridae	Pseudioninae		Eremitione			Alyssa Gehman
BHAK-12653	BHAK6868-22	BHAK-12653	PQ137809		Hakai Institute	E-Vouchered:DNA/Tissue+Photo	Eremitione	Unknown species	BOLD:ABA9934	success	658[0n]	2022-09-12	Alyssa Gehman	2022-09-12	Canada	British Columbia	Central Coast	Calvert Island	Kwakshua SW	51.65	-128.069	cobble beach	hand collected	Depth: intertidal		gill isopod parasite on Pagurus hirsutiusculus			Arthropoda	Malacostraca	Isopoda	Bopyridae	Pseudioninae		Eremitione			Alyssa Gehman
BHAK-12659	BHAK6874-22	BHAK-12659	PQ137797		Hakai Institute	E-Vouchered:DNA/Tissue+Photo	Eremitione	Unknown species	BOLD:ABA9934	success	620[0n]	2022-09-12	Alyssa Gehman	2022-09-12	Canada	British Columbia	Central Coast	Calvert Island	Kwakshua SW	51.65	-128.069	cobble beach	hand collected	Depth: intertidal		gill isopod parasite on Pagurus hirsutiusculus, pair with BHAK-12658			Arthropoda	Malacostraca	Isopoda	Bopyridae	Pseudioninae		Eremitione			Alyssa Gehman
QHAK-00959	QHAK1087-21	QHAK-00959	PQ137818		Hakai Institute	E-Vouchered:DNA/Tissue+Photo	Peltogastridae	Peltogaster boschmai	BOLD:ADU9408	success	658[0n]	2021-08-21	Hakai Institute	2021-08-21	Canada	British Columbia			Maple Bay	48.8	-123.602		Hand Collected		Bird s eye marina				Arthropoda	Thecostraca		Peltogastridae						Alana Closs
QHAK-00960	QHAK1088-21	QHAK-00960	PQ137828		Hakai Institute	E-Vouchered:DNA/Tissue+Photo	Peltogastridae	Peltogaster boschmai	BOLD:ADU9408	success	658[0n]	2021-08-21	Hakai Institute	2021-08-21	Canada	British Columbia			Maple Bay	48.8	-123.602		Hand Collected		Bird s eye marina				Arthropoda	Thecostraca		Peltogastridae						Alana Closs
QHAK-00961	QHAK1089-21	QHAK-00961	PQ137804		Hakai Institute	E-Vouchered:DNA/Tissue+Photo	Peltogastridae	Peltogaster boschmai	BOLD:ADU9408	success	649[0n]	2021-08-21	Hakai Institute	2021-08-21	Canada	British Columbia			Maple Bay	48.822	-123.587	Settlement Plate	Hand Collected		Peter s lane park				Arthropoda	Thecostraca		Peltogastridae						Alana Closs
QHAK-00962	QHAK1090-21	QHAK-00962	PQ137815		Hakai Institute	E-Vouchered:DNA/Tissue+Photo	Peltogastridae	Peltogaster boschmai	BOLD:ADU9408	success	649[0n]	2021-08-21	Hakai Institute	2021-08-21	Canada	British Columbia			Maple Bay	48.822	-123.587	Settlement Plate	Hand Collected		Peter s lane park				Arthropoda	Thecostraca		Peltogastridae						Alana Closs
QHAK-00964	QHAK1092-21	QHAK-00964	PQ137805		Hakai Institute	E-Vouchered:DNA/Tissue+Photo	Peltogastridae	Peltogaster boschmai	BOLD:ADU9408	success	658[0n]	2021-08-21	Hakai Institute	2021-08-21	Canada	British Columbia			Maple Bay	48.822	-123.587	Settlement Plate	Hand Collected		Peter s lane park				Arthropoda	Thecostraca		Peltogastridae						Alana Closs
QHAK-00965	QHAK1093-21	QHAK-00965	PQ137829		Hakai Institute	E-Vouchered:DNA/Tissue+Photo	Peltogastridae	Peltogaster boschmai	BOLD:ADU9408	success	658[0n]	2021-08-21	Hakai Institute	2021-08-21	Canada	British Columbia			Maple Bay	48.822	-123.587	Settlement Plate	Hand Collected		Peter s lane park				Arthropoda	Thecostraca		Peltogastridae						Kyle D Hall
QHAK-00966	QHAK1094-21	QHAK-00966	PQ137808		Hakai Institute	E-Vouchered:DNA/Tissue+Photo	Peltogastridae	Peltogaster boschmai	BOLD:ADU9408	success	649[0n]	2021-08-21	Hakai Institute	2021-08-21	Canada	British Columbia			Maple Bay	48.822	-123.587		Hand Collected		Peter s lane park				Arthropoda	Thecostraca		Peltogastridae						Kyle D Hall
QHAK-00967	QHAK1095-21	QHAK-00967	PQ137821		Hakai Institute	E-Vouchered:DNA/Tissue+Photo	Peltogastridae	Peltogaster boschmai	BOLD:ADU9408	success	658[0n]	2021-08-21	Hakai Institute	2021-08-21	Canada	British Columbia			Maple Bay	48.822	-123.587		Hand Collected		Peter s lane park				Arthropoda	Thecostraca		Peltogastridae						Kyle D Hall
QHAK-00968	QHAK1096-21	QHAK-00968	PQ137811		Hakai Institute	E-Vouchered:DNA/Tissue+Photo	Peltogastridae	Peltogaster boschmai	BOLD:ADU9408	success	649[0n]	2021-08-21	Hakai Institute	2021-08-21	Canada	British Columbia			Maple Bay	48.822	-123.587		Hand Collected		Peter s lane park				Arthropoda	Thecostraca		Peltogastridae						Kyle D Hall
BHAK-09216	BHAK5987-21	BHAK-09216	PQ137800		Hakai Institute	E-Vouchered:DNA/Tissue+Photo	Liriopsis pygmaea	Unknown species	BOLD:AEE2051	success	658[0n]	2021-02-11	Alyssa Gehman	2021-02-11	Canada	British Columbia	Central Coast	Calvert Island	Pruth Bay	51.656	-128.13	intertidal, sheltered bay	hand collected				Host: Pagurus hirsutiusculus	Host: BHAK-09211 and found with BHAK-09217	Arthropoda	Malacostraca	Isopoda	Cryptoniscidae			Liriopsis	Liriopsis pygmaea		Alyssa Gehman
BHAK-09205	BHAK5683-20	AG002c	PQ137798		Hakai Institute	E-Vouchered:DNA/Tissue+Photo	Liriopsis pygmaea	Unknown species	BOLD:AEE2051	success	658[0n]	2019-06-20	Alyssa Gehman	2019-06-20	Canada	British Columbia	Central Coast	Calvert Island	Meay Channel	51.663	-128.098	rocky intertidal	hand collected			spent brood			Arthropoda	Malacostraca	Isopoda	Cryptoniscidae			Liriopsis	Liriopsis pygmaea		Alyssa Gehman
BHAK-09588	BHAK5994-21	BHAK-09588	PQ137825		Hakai Institute	E-Vouchered:DNA/Tissue+Photo	Peltogastridae	Peltogaster sp.1	BOLD:AEE6401	success	658[0n]	2021-02-13	Alyssa Gehman	2021-02-13	Canada	British Columbia	Central Coast	Calvert Island	Pruth Bay	51.656	-128.13	intertidal, sheltered bay	hand collected				Host:Pagurus hirsutiusculus	Host:BHAK-09593	Arthropoda	Thecostraca		Peltogastridae						Alyssa Gehman
BHAK-09596	BHAK5996-21	BHAK-09596	PQ137826		Hakai Institute	E-Vouchered:DNA/Tissue+Photo	Peltogastridae	Peltogaster sp.1	BOLD:AEE6401	success	658[0n]	2021-02-13	Alyssa Gehman	2021-02-13	Canada	British Columbia	Central Coast	Calvert Island	Pruth Bay	51.656	-128.13	intertidal, sheltered bay	hand collected				Host:Pagurus hirsutiusculus	Host:BHAK-09595	Arthropoda	Thecostraca		Peltogastridae						Alyssa Gehman
BHAK-09204	BHAK5682-20	AG002b	PQ137802		Hakai Institute	E-Vouchered:DNA/Tissue+Photo	Peltogastridae	Peltogaster sp.1	BOLD:AEE6401	success	639[0n]	2019-06-20	Alyssa Gehman	2019-06-20	Canada	British Columbia	Central Coast	Calvert Island	Meay Channel	51.663	-128.098	rocky intertidal	hand collected						Arthropoda	Thecostraca		Peltogastridae						Alyssa Gehman
BHAK-09222	BHAK6000-21	BHAK-09222	PQ137816		Hakai Institute	E-Vouchered:DNA/Tissue+Photo	Peltogastridae	Peltogaster sp.1	BOLD:AEE6401	success	658[0n]	2021-02-13	Alyssa Gehman	2021-02-13	Canada	British Columbia	Central Coast	Calvert Island	Pruth Bay	51.656	-128.13	intertidal, sheltered bay	hand collected				Host:Pagurus hirsutiusculus	Host:BHAK-09221	Arthropoda	Thecostraca		Peltogastridae						Alyssa Gehman
BHAK-09217	BHAK5988-21	BHAK-09217	PQ137823		Hakai Institute	E-Vouchered:DNA/Tissue+Photo	Peltogastridae	Peltogaster sp.1	BOLD:AEE6401	success	658[0n]	2021-02-11	Alyssa Gehman	2021-02-11	Canada	British Columbia	Central Coast	Calvert Island	Pruth Bay	51.656	-128.13	intertidal, sheltered bay	hand collected				Host:Pagurus hirsutiusculus	Host:BHAK-09211 and found with BHAK-09216	Arthropoda	Thecostraca		Peltogastridae						Alyssa Gehman
BHAK-09594	BHAK5990-21	BHAK-09594	PQ137814		Hakai Institute	E-Vouchered:DNA/Tissue+Photo	Peltogastridae	Peltogaster sp.1	BOLD:AEE6401	success	658[0n]	2021-02-13	Alyssa Gehman	2021-02-13	Canada	British Columbia	Central Coast	Calvert Island	Pruth Bay	51.656	-128.13	intertidal, sheltered bay	hand collected				Host:Pagurus hirsutiusculus	Host:BHAK-09591	Arthropoda	Thecostraca		Peltogastridae						Alyssa Gehman
BHAK-12680	BHAK6850-22	BHAK-12680	PQ137796		Hakai Institute	E-Vouchered:DNA/Tissue+Photo	Peltogastridae	Peltogaster sp.1	BOLD:AEE6401	success	558[2n]	2022-09-12	Alyssa Gehman	2022-09-12	Canada	British Columbia	Central Coast	Calvert Island	Pruth Lagoon	51.656	-128.13	lagoon	hand collected	Depth: intertidal		parasite on abdomen of Pagurus hirsutiusculus			Arthropoda	Thecostraca		Peltogastridae						Alyssa Gehman
BHAK-12678	BHAK6848-22	BHAK-12678	PQ137801		Hakai Institute	E-Vouchered:DNA/Tissue+Photo	Peltogastridae	Peltogaster sp.1	BOLD:AEE6401	success	593[2n]	2022-09-12	Alyssa Gehman	2022-09-12	Canada	British Columbia	Central Coast	Calvert Island	Pruth Lagoon	51.656	-128.13	lagoon	hand collected	Depth: intertidal		parasite on abdomen of Pagurus hirsutiusculus			Arthropoda	Thecostraca		Peltogastridae						Alyssa Gehman
BHAK-12689	BHAK6859-22	BHAK-12689	PQ137806		Hakai Institute	E-Vouchered:DNA/Tissue+Photo	Peltogastridae	Peltogaster sp.1	BOLD:AEE6401	success	658[0n]	2022-09-12	Alyssa Gehman	2022-09-12	Canada	British Columbia	Central Coast	Calvert Island	Meay Channel	51.662	-128.098	cobble	hand collected	Depth: intertidal		parasite on abdomen of Pagurus hirsutiusculus			Arthropoda	Thecostraca		Peltogastridae						Alyssa Gehman
BHAK-12646	BHAK6861-22	BHAK-12646	PQ137807		Hakai Institute	E-Vouchered:DNA/Tissue+Photo	Peltogastridae	Peltogaster sp.1	BOLD:AEE6401	success	658[0n]	2022-09-12	Alyssa Gehman	2022-09-12	Canada	British Columbia	Central Coast	Calvert Island	Kwakshua SW	51.65	-128.069	cobble beach	hand collected	Depth: intertidal		parasite on abdomen of Pagurus hirsutiusculus			Arthropoda	Thecostraca		Peltogastridae						Alyssa Gehman
BHAK-12647	BHAK6862-22	BHAK-12647	PQ137799		Hakai Institute	E-Vouchered:DNA/Tissue+Photo	Peltogastridae	Peltogaster sp.1	BOLD:AEE6401	success	658[0n]	2022-09-12	Alyssa Gehman	2022-09-12	Canada	British Columbia	Central Coast	Calvert Island	Kwakshua SW	51.65	-128.069	cobble beach	hand collected	Depth: intertidal		parasite on abdomen of Pagurus hirsutiusculus			Arthropoda	Thecostraca		Peltogastridae						Alyssa Gehman
BHAK-12648	BHAK6863-22	BHAK-12648	PQ137822		Hakai Institute	E-Vouchered:DNA/Tissue+Photo	Peltogastridae	Peltogaster sp.1	BOLD:AEE6401	success	658[0n]	2022-09-12	Alyssa Gehman	2022-09-12	Canada	British Columbia	Central Coast	Calvert Island	Kwakshua SW	51.65	-128.069	cobble beach	hand collected	Depth: intertidal		parasite on abdomen of Pagurus hirsutiusculus			Arthropoda	Thecostraca		Peltogastridae						Alyssa Gehman
BHAK-12650	BHAK6865-22	BHAK-12650	PQ137817		Hakai Institute	E-Vouchered:DNA/Tissue+Photo	Peltogastridae	Peltogaster sp.1	BOLD:AEE6401	success	658[0n]	2022-09-12	Alyssa Gehman	2022-09-12	Canada	British Columbia	Central Coast	Calvert Island	Kwakshua SW	51.65	-128.069	cobble beach	hand collected	Depth: intertidal		parasite on abdomen of Pagurus hirsutiusculus			Arthropoda	Thecostraca		Peltogastridae						Alyssa Gehman
BHAK-11162	QHAK156-20	BHAK-11162	PQ137810		Hakai Institute	E-Vouchered:DNA/Tissue+Photo	Arthropoda	Peltogaster sp.2	BOLD:AEG6825	success	661[0n]	2020-08-19	Hakai Institute	2020-08-19	Canada	British Columbia	Discovery Islands	Quadra Island	Hyacinthe Bay	50.117	-125.223	Settlement Plate	Hand Collected		QU38				Arthropoda									Alyssa Gehman
